# Supplementary material for: Identification and Characterization of NF-Y Transcription Factor Families in the Monocot Model Plant Brachypodium distachyon
Source: PLoS One. 2011 Jun 30;6(6):e21805. doi: 10.1371/journal.pone.0021805 (PMC3128097; doi:10.1371/journal.pone.0021805)
Supplement: Table S1 — Orthology predictions between the NF-Y families from Brachypodium, Arabidopsis, rice, and wheat. Note that the Excel file has three tabs, each corresponding to one family. Methodology notes are integrated in the table file. (XLS) [file pone.0021805.s007.xls]

## Sheet: Notes
Table S1 is an extension of Table1 and shows the BdNF-Y orthologs of Arabidosis, Rice and Wheat.
Names for each BdNF-Y family are ordered based on chromosomal position - i.e., lowest numbers start at the top of chromosome 1 and continue to the bottom of
chromosome 4 for each family (there are no predicted BdNF-Y on chromosome 5). Each BdNF-Y is associated with a single International Brachypodium
Initiative (IBI) number and putative Arabidopsis (At), Rice(Os) and Wheat(Ta) orthologs. With the conserved domains from each protein, Arabidopsis and
Rice Orthologs were generated by Blast searches, as implemented by InParanoid7 (http://inparanoid.sbc.su.se/cgi-bin/index.cgi) using the E-value cutoff level (<0.01) and score cutoff level (>50).
Wheat orthologs were found by the program tblastn in the Ta_cDNA and Ta_EST of TaGDB BLAST Query (http://www.plantgdb.org/TaGDB/cgi-bin/blastGDB.pl).
The top two scoring orthologs are listed for each BdNF-Y protein. Where more than two orthologs
are listed, multiple proteinshad identical orthology scores; “NSH” = no significant hits. Underlined orthologs were highly significant
matches to Brachypodium at <1e-20. If more than one access numbers hit in the blast result are of same name or unnamed, the name or "unnamed" is only
listed once in the corresponding cell.
Notes for abbreviations:
IBI, International Brachypodium Initiative
AGI, Arabidopsis Genome Initiative
RGAP, Rice Genome Annotation Project
Notes for superscripts:
a, Arabidopsis nomenclature follows Siefers N, Dang KK, Kumimoto RW, Bynum WE, IV, Tayrose G, et al. (2009) Tissue-specific expression patterns of Arabidopsis NF-Y transcription factors suggest potential for extensive combinatorial complexity. Plant Physiol 149: 625-641.
b, rice NF-Y nomenclature follows Thirumurugan T, Ito Y, Kubo T, Serizawa A, Kurata N (2008) Identification, characterization and interaction of HAP family genes in rice. Mol Genet Genomics 279: 279-289.
c, wheat NF-Y nomenclature follows Stephenson TJ, McIntyre CL, Collet C, Xue GP (2007) Genome-wide identification and expression analysis of the NF-Y family of transcription factors in Triticum aestivum. Plant Mol Biol 65: 77-92.
d, The GenBank number AY568300 was incorrectly listed as AY569300 in Stephenson TJ, McIntyre CL, Collet C, Xue GP (2007) Genome-wide identification and expression analysis of the NF-Y family of transcription factors in Triticum aestivum. Plant Mol Biol 65: 77-92.

## Sheet: BdNF-YA
Brachy NF-YA Family
Name	IBI#	Putative At Orthologsa	AGI#	Putative Os Orthologsb	RGAP#/GenBank#	Putative Ta Orthologsc	GenBank#
BdNF-YA1	Bradi1g11800	NF-YA9, 4	At3g20910, At2g34720	OsHAP2D, OsHAP2C	Os03g48970/AB288030, Os03g07880/AB288029	TaNF-YA5, Unnamed	BT009624, AK333451
BdNF-YA2	Bradi1g13680	NF-YA5, 6	At1g54160, At3g14020	OsHAP2H, OsHAP2G	Os03g44540/AB288034, Os07g41720/AB288033	TaNF-YA2, TaNF-YA6	BT009063, DR739322
BdNF-YA3	Bradi1g21760	NF-YA5, 8	At1g54160, At1g17590	OsHAP2G, OsHAP2C	Os07g41720/AB288033, Os03g07880/AB288029	TaNF-YA4, Unnamed	BT009594, CJ552941
BdNF-YA4	Bradi1g72960	NF-YA5, 8	At1g54160, At1g17590	OsHAP2C, Unnamed	Os03g07880/AB288029, Os02g53620/AK318574	TaNF-YA7 or TaNF-YA8	AY456087, AY568299, AY568298, AY568307, AY568300d, AY568297, AY568302
BdNF-YA5	Bradi3g57320	NF-YA5, 8	At1g54160, At1g17590	Unnamed, OsHAP2G	Os02g53620/AK318574, Os07g41720/AB288033	TaNF-YA1, TaNF-YA10	BT008936, BT009542
BdNF-YA6	Bradi4g01380	NF-YA5, 6	At1g54160, At3g14020	OsHAP2H, OsHAP2F	Os03g44540/AB288034, Os12g42400/AB288032	TaNF-YA7	AY568298, AY456087, AY568297, AY568307, AY568299
BdNF-YA7	Bradi4g01820	NF-YA5, 7	At1g54160, At1g30500	OsHAP2B, OsHAP2D	Os12g41880/AB288028, Os03g48970/AB288030	TaNF-YA5, Unnamed	BT009624, AK333451
Notes for abbreviations:
IBI, International Brachypodium Initiative
AGI, Arabidopsis Genome Initiative
RGAP, Rice Genome Annotation Project
Notes for superscripts:
a, Arabidopsis nomenclature follows Siefers N, Dang KK, Kumimoto RW, Bynum WE, IV, Tayrose G, et al. (2009) Tissue-specific expression patterns of Arabidopsis NF-Y transcription factors suggest potential for extensive combinatorial complexity. Plant Physiol 149: 625-641.
b, rice NF-Y nomenclature follows Thirumurugan T, Ito Y, Kubo T, Serizawa A, Kurata N (2008) Identification, characterization and interaction of HAP family genes in rice. Mol Genet Genomics 279: 279-289.
c, wheat NF-Y nomenclature follows Stephenson TJ, McIntyre CL, Collet C, Xue GP (2007) Genome-wide identification and expression analysis of the NF-Y family of transcription factors in Triticum aestivum. Plant Mol Biol 65: 77-92.
d, The GenBank number AY568300 was incorrectly listed as AY569300 in Stephenson TJ, McIntyre CL, Collet C, Xue GP (2007) Genome-wide identification and expression analysis of the NF-Y family of transcription factors in Triticum aestivum. Plant Mol Biol 65: 77-92.

## Sheet: BdNF-YB
Brachy NF-YB Family
Name	IBI#	Putative At Orthologsa	AGI#	Putative Os Orthologsb	RGAP#/GenBank#	Putative Ta Orthologsc	GenBank#
BdNF-YB1	Bradi1g21900	NF-YB3, 2	At4g14540, At5g47640	OsHAP3F, OsHAP3I	Os07g41580/AB288037, Os03g29970/AB288040	TaNF-YB3, Unnamed	BT009265, GH723060
BdNF-YB2	Bradi1g43460	NF-YB6, 9	At5g47670, At1g21970	OsHAP3D, OsHAP3E	Os06g17480/AB288035, Os02g49370/AB288036	TaNF-YB1	BT009029, AY058921
BdNF-YB3	Bradi1g43470	NF-YB1, 3	At2g38880, At4g14540	OsHAP3H, OsHAP3I, OsHAP3F	Os08g07740/AB288039, Os03g29970/AB288040, Os07g41580/AB288037	TaNF-YB3, TaNF-YB2	BT009265, BT009078
BdNF-YB4	Bradi1g43480	NF-YB6, 9	At5g47670, At1g21970	OsHAP3D, OsHAP3E	Os06g17480/AB288035, Os02g49370/AB288036	TaNF-YB1	BT009029, AY058921
BdNF-YB5	Bradi1g43490	NSH	No hits found	NSH	No hits found	NSH	No hits found
BdNF-YB6	Bradi1g60030	NF-YB3, 2	At4g14540, At5g47640	OsHAP3I, OsHAP3F	Os03g29970/AB288040, Os07g41580/AB288037	TaNF-YB3, Unnamed	BT009265, BJ248969
BdNF-YB7	Bradi2g15800	NF-YB8, 10	At2g37060, At3g53340	OsHAP3C, OsHAP3B	Os05g49780/AB095440, Os05g38820/AB095439	Unnamed	CJ856713, CJ539836
BdNF-YB8	Bradi2g22940	NF-YB8, 3, 10	At2g37060, At4g14540, At3g53340	OsHAP3B, OsHAP3A	Os05g38820/AB095439, Os01g61810/AB095438	TaNF-YB2, TaNF-YB4	BT009078, BT009393
BdNF-YB9	Bradi2g54200	NF-YB10, 8	At3g53340, At2g37060	OsHAP3B, OsHAP3A	Os05g38820/AB095439, Os01g61810/AB095438	TaNF-YB4, Unnamed	BT009393, CJ700121
BdNF-YB10	Bradi2g60030	NF-YB4, 5	At1g09030, At2g47810	OsHAP3J, OsHAP3G	Os01g70880/BR000375, Os01g70890/AB288038	TaNF-YB3, TaNF-YB2	BT009265, BT009078
BdNF-YB11	Bradi2g60050	NF-YB5, 2	At2g47810, At5g47640	OsHAP3G, OsHAP3I	Os01g70890/AB288038, Os03g29970/AB288040	TaNF-YB3, Unnamed	BT009265, CK213790
BdNF-YB12	Bradi3g15670	NF-YB3, 2	At4g14540, At5g47640	OsHAP3H, OsHAP3F	Os08g07740/AB288039, Os07g41580/AB288037	TaNF-YB3, Unnamed	BT009265, BJ248969
BdNF-YB13	Bradi3g17350	NF-YB1, 8	At2g38880, At2g37060	OsHAP3B, OsHAP3I,	Os05g38820/AB095439, Os03g29970/AB288040	TaNF-YB2, TaNF-YB4, TaNF-YB3	BT009078, BT009393, BT009265
BdNF-YB14	Bradi3g17360	NF-YB1, 8	At2g38880, At2g37060	OsHAP3B, OsHAP3F	Os05g38820/AB095439, Os07g41580/AB288037	TaNF-YB2, Unnamed	BT009078, BE413647
BdNF-YB15	Bradi3g17990	NF-YB1, 3	At2g38880, At4g14540	OsHAP3B, OsHAP3I, OsHAP3A	Os05g38820/AB095439, Os05g49780/AB095440, Os01g61810/AB095438	TaNF-YB2, Unnamed	BT009078, BE413647
BdNF-YB16	Bradi3g34930	NF-YB13, 12	At5g23090, At5g08190	OsDr1, OsHAP3B	Os08g29500/AF464902, Os05g38820/AB095439	TaDr1A, TaDr1B	AF464903, BT009234
BdNF-YB17	Bradi3g56400	NF-YB6, 9	At5g47670, At1g21970	OsHAP3E, OsHAP3D	Os02g49370/AB288036, Os06g17480/AB288035	TaNF-YB1	BT009029, AY058921
Notes for abbreviations:
IBI, International Brachypodium Initiative
AGI, Arabidopsis Genome Initiative
RGAP, Rice Genome Annotation Project
Notes for superscripts:
a, Arabidopsis nomenclature follows Siefers N, Dang KK, Kumimoto RW, Bynum WE, IV, Tayrose G, et al. (2009) Tissue-specific expression patterns of Arabidopsis NF-Y transcription factors suggest potential for extensive combinatorial complexity. Plant Physiol 149: 625-641.
b, rice NF-Y nomenclature follows Thirumurugan T, Ito Y, Kubo T, Serizawa A, Kurata N (2008) Identification, characterization and interaction of HAP family genes in rice. Mol Genet Genomics 279: 279-289.
c, wheat NF-Y nomenclature follows Stephenson TJ, McIntyre CL, Collet C, Xue GP (2007) Genome-wide identification and expression analysis of the NF-Y family of transcription factors in Triticum aestivum. Plant Mol Biol 65: 77-92.

## Sheet: BdNF-YC
Brachy NF-YC Family
Name	IBI#	Putative At Orthologsa	AGI#	Putative Os Orthologsb	RGAP#/GenBank#	Putative Ta Orthologsc	GenBank#
BdNF-YC1	Bradi1g01300	NF-YC10	At1g07980	Unnamed	Os03g63530/AK103607	Unnamed, TaNF-YC13	BJ310696, BJ308764
BdNF-YC2	Bradi1g32200	NF-YC2, 1, 3, 4, 9	At1g56170, At5g63470, At1g08970, At3g48590, At1g54830	OsHAP5A, OsHAP5B	Os02g07450/AB288041, Os06g45640/AB288042	Unnamed	AK333406, GH727024
BdNF-YC3	Bradi1g67980	NF-YC4, 1	At5g63470, At3g48590	OsHAP5C, OsHAP5B, OsHAP5A	Os03g14669/AB288043, Os06g45640/AB288042, Os02g07450/AB288041	Unnamed	AK331117, CK214953
BdNF-YC4	Bradi2g21290	NF-YC11, Unnamed	At3g12480, At5g19490	OsDrAp2, OsDrAp1	Os05g41450/AB288048, Os11g34200/AF464904	Unnamed	CD883696, BE418855
BdNF-YC5	Bradi3g05270	NF-YC9, 3	At1g08970, At1g54830	OsHAP5A, OsHAP5B	Os02g07450/AB288041, Os06g45640/AB288042	Unnamed	AK333406, BJ269516
BdNF-YC6	Bradi3g17790	NF-YC2, 9, 3	At1g56170, At1g08970, At1g54830	OsHAP5A, OsHAP5B	Os02g07450/AB288041, Os06g45640/AB288042	Unnamed	AK333406, AK331117
BdNF-YC7	Bradi3g17800	NF-YC2, 4, 1	At1g56170, At5g63470, At3g48590	OsHAP5B, OsHAP5A	Os06g45640/AB288042, Os02g07450/AB288041	Unnamed	AK333406, AK331117
BdNF-YC8	Bradi3g17810	NF-YC2, 4, 1	At1g56170, At5g63470, At3g48590	OsHAP5B, OsHAP5A	Os06g45640/AB288042, Os02g07450/AB288041	Unnamed	AK333406, AK331117
BdNF-YC9	Bradi3g17820	NF-YC2, 9, 3	At1g56170, At1g08970, At1g54830	OsHAP5B, OsHAP5A	Os06g45640/AB288042, Os02g07450/AB288041	Unnamed	AK333406, CJ687212
BdNF-YC10	Bradi3g39280	NF-YC9, 3	At1g08970, At1g54830	OsHAP5E, OsHAP5D	Os09g30310/AB288045, Os08g38780/AB288044	TaNF-YC3, Unnamed	BT009224, BF473402
BdNF-YC11	Bradi4g16840	NF-YC11, Unnamed	At3g12480, At5g19490	OsDrAp1, OsDrAp2	Os11g34200/AF464904, Os05g41450/AB288048	Unnamed	BT009305, CJ875252, CJ855361, BE363655
BdNF-YC12	Bradi4g33290	NF-YC9, 3	At1g08970, At1g54830	OsHAP5E, OsHAP5D	Os09g30310AB288045, Os08g38780/AB288044	TaNF-YC3, Unnamed	BT009224, BF473402
Notes for abbreviations:
IBI, International Brachypodium Initiative
AGI, Arabidopsis Genome Initiative
RGAP, Rice Genome Annotation Project
Notes for superscripts:
a, Arabidopsis nomenclature follows Siefers N, Dang KK, Kumimoto RW, Bynum WE, IV, Tayrose G, et al. (2009) Tissue-specific expression patterns of Arabidopsis NF-Y transcription factors suggest potential for extensive combinatorial complexity. Plant Physiol 149: 625-641.
b, rice NF-Y nomenclature follows Thirumurugan T, Ito Y, Kubo T, Serizawa A, Kurata N (2008) Identification, characterization and interaction of HAP family genes in rice. Mol Genet Genomics 279: 279-289.
c, wheat NF-Y nomenclature follows Stephenson TJ, McIntyre CL, Collet C, Xue GP (2007) Genome-wide identification and expression analysis of the NF-Y family of transcription factors in Triticum aestivum. Plant Mol Biol 65: 77-92.
