# Supplementary material for: Identification and Characterization of NF-Y Transcription Factor Families in the Monocot Model Plant Brachypodium distachyon
Source: PLoS One. 2011 Jun 30;6(6):e21805. doi: 10.1371/journal.pone.0021805 (PMC3128097; doi:10.1371/journal.pone.0021805)
Supplement: Dataset S1 — Fasta file of all Brachypodium NF-Y protein sequences. Both full length and conserved regions are included for each protein. All sequences were obtained from www.brachypodium.org. (TXT) [file pone.0021805.s009.txt]

BdNF-YA - predicted full length protein sequences (note that in some cases more than one gene model may exist)

>BdNF-YA1 Bradi1g11800
MSGMGSRPEGTNLVEPRGQGALPSGMAMQPWWTGSGLGAVSPAVVAPGSGIGMSLSSNPVGDGATKGKTSDDARADSSEDSQRSGEPKDRSFGEEKHHATSRMPALASDYLAPYSQLELNQPIASATYPYPDAYYTGMVGPYGAQAVTHFQLPGLTQSRMPLPLEISEEPVYVNAKQYHGILRRRQSRAKAELERKAIKARKPYLHESRHQHAMRRARGTGGRFLNTKKNENGASKERAEPNKGDQNSEYHRVPPDLQLRQA
>BdNF-YA2 Bradi1g13680
MMSFKSPDGFGQVAAVTQGSHGGGAPVPWWAVSQLLYGEPAALSSPEAEAHRNGQFQGVPRAQGILDPAPAPPAKTAQPPAKSGAPEVLKFSVFQGNLESGGKGDKTQEHSTTIALQSPLPEYNSRFEFGPGQSMVSSNYPGADQCYGLLTTYTMKSMPGGRVLLPLNAPADAPIYVNAKQYEGILRRRRARAKVERENQLVKGRKPYLHESRHRHAMRRARGSGGRFLNTKKEGNGKAALGGGGSKRTDCTPPARLATSPNSVIPQSQLGNPHSRSSISSLSGSEVSSMYDHEDVDHYNSIEHLRTPFFTPLPIIMDGEHGGAAPFKWATAADGCCELLKA
>BdNF-YA3 Bradi1g21760
MLALLRKMEDHPGHPISNYDFLSGNGCHTKKLGHKIYDQDSSSTKSGRSQQEASAMSDSNLNEQHTSRSSAQSDNDDGHGKYNQVMMKSPLSLGNPEAGSSPAKVDYSQSFACMPYTADAYYGGVLTGYASHAIVPVSAESTAEEPVFVNAKQYHAILRRRQIRAKLEAQNKLVKGRKPYLHESRHRHAMKRARGSGGRFLNTKQLQEQKQIQASTGGKNTFLQSSPTFAPSASAPSDMSNVSTSSRMLANHQERACFPSAGFHPMASLGARSGGDAELAVNGMQQRASMMIS
>BdNF-YA4 Bradi1g72960
MRRKEDMHENGTIMIQFGHQVPNYDSSASDSPQEVSGMSEGSHNEQNEQSGRRDGYTNSDEGKMMSALSLGNSETTYAQPKPDRTHPFAVAYPYADPFYGGAYGSHAVMHPQIVGMVPSSRVPLPIEQAAAEEPIYVNAKQYHAILRRRQLRAKLEAENKLVKSRKPYLHESRHLHAMKRARGTGGRFLNSKQQPEGSSGSDASTRAGHSGIPANGGMFSKHDHTLSSGDLQYRVRGGA
>BdNF-YA5 Bradi3g57320
MLLPASSSSLYASKGDSFGKTGDDDMGSTLNFNNKPPVFASQNIDYGHPITRISYPYSDSNPGLWAAYGSRAMFHTQIAGGGTSTNTRVPLPLELAEDEPIFVNPKQYHGILRRRQLRAKLEAQNKLIKNKKPYLHESRHRHAMKRARGSGGRFLNSKELQQQQQQQSCTVSTNATADGANSSGSTHLRLGSGSAGDRTTLSSKTVASQENSKRVAAPAPAFTMTPMLRKDDAFFQQHGHHLSFSGHFGQASGRYT
>BdNF-YA6 Bradi4g01380
MMSFKNYEGFGSQLAAAAASQAAGGAPLPPWWAPPQLLYGEPAGQVRSPAMFMSPEGACRDGQFQVVPRAQSLLDAPPPQQQTMTERGVSEGLKFSMAHGRGGKGSEHSTTIALQSPFSEYNDRFELGLGQTVLSSNYPYTDQQHGILSHYGMRSTPNGRMLIPLNMPADAPIYVNAKQYEAILRRRRARAKAEKENRLVKARKPYLHESRHLHAMRRARGSGGRFLNTKKDINGKDAGEGDKTLDSNPLMRLAASPSSEIQHSEQGNRSSISSLSGSEVTSLYEHEDVEHYNGFEQLRTHFFTPLPSIMDGEHGAGNPFRWAAASDGCCDLLRA
>BdNF-YA7 Bradi4g01820
MTSVADGISGDHRADEQQQQQTQAGHEDQQEAPATSIGSQTMVVAPSTDYVMPYAHQEVCHAMGQIAYPSIDPYFYGAYGGQPMMHPPLVGMHPAGLPLPTDAIEEPVYVNAKQYNAILRRRQSRAKAESERKLIKGRKPYLHESRHQHALKRARGAGGRFLNAKSDDNEEHSDSSSKDKQNGVAPRSSGQPSTAPSSKGASPANQTGNRE
>NF-YAMouse
MEQYTTNSNSSTEQIVVQAGQIQQQQGGVTAVQLQTEAQVASASGQQVQTLQVVQGQPLMVQVSGGQLITSTGQPIMVQAVPGGQGQTIMQVPVSGTQGLQQIQLVPPGQIQIQGGQAVQVQGQQGQTQQIIIQQPQTAVTAGQTQTQQQIAVQGQQVAQTAEGQTIVYQPVNADGTILQQVTVPVSGMITIPAASLAGAQIVQTGANTNTTSSGQGTVTVTLPVAGNVVNSGGMVMMVPGAGSVPAIQRIPLPGAEMLEEEPLYVNAKQYHRILKRRQARAKLEAEGKIPKERRKYLHESRHRHAMARKRGEGGRFFSPKEKDSPHMQDPNQADEEAMTQIIRVS


BdNF-YB - predicted full length protein sequences (note that in some cases more than one gene model may exist)

>BdNF-YB7 Bradi2g15800
MSDAVGTPEEGGGGAGAREQERFLPIANIGRIMRRGVPENGKIAKDAKESIQECVSEFISFITSEASDKCMKEKRKTINGDDLIWSMGTLGFEDYVEPLKLYLKLYREMEGDTTKGSRSEQAGKKGIVLNGQPGSSFNGM
>BdNF-YB8 Bradi2g22940
MADAPASPGGGGGGGGSHDSGGSPRGGGYGGVREQDRFLPIANISRIMKKAIPANGKIAKDAKETVQECVSEFISFITSEASDKCQREKRKTINGDDLLWAMATLGFEDYIEPLKVYLQKYREMEGDSKLTSKSGDGSVKKDTLGPHTGTSSSSAQGMGQQVAYNQGMGYMQPQYHNGDISN
>BdNF-YB9 Bradi2g54200
MADGGSHDSGSPRGGGGGGVREQDRFLPIANISRIMKKAVPANGKIAKDAKETLQECVSEFISFVTSEASDKCQKEKRKTINGDDLLWAMATLGFEEYVEPLKIYLHKYRDMEGDSKLTSKSGDGSVKKDTIGAHGGASSSNAQAMVQHGAYPQGMGYMQPQYHNGDT
>BdNF-YB10 Bradi2g60030
MSDTFNLSGFTLPGPTPRISHASTSAVGAGAGPGEEEEHQGGGGLLPIANVGRIMKGALPPEAKVSKRAKEAIQECATEFVAFVTGEASQRCRRERRKTVNGDDVCHAMRSLGLDHYAAAMGRYLQRHREAEELAAEINGRSVGGGGVPDFGGQIDVRAQLSVSGSRAGAGGSEKRLGRN
>BdNF-YB11 Bradi2g60050
MADYHGGGGGSPERRLLEAGGGSGEQQDQGMGIKEQDRLLPIANVGRIMKQILPPNAKISKEAKETMQECVSEFISFVTGEASDKCHKEKRKTVNGDDVCWAFSALGFDDYVDPMRRYLLKFRELEGDRAAAAASSRGAAAGFQAGADHPAASSSAAAAAAGHFMFDAMDRPDNNNSGSRQF
>BdNF-YB12 Bradi3g15670
MKRKSYGQQQLSPEGSPPSDNESGLAATMAAGGIGIGGDSPAKEQDRFLPIANVSRIMKRSLPANAKISKEAKETVQECVSEFISFVTGEASDKCQREKRKTINGDDLLWAMTTLGFEAYVAPLKAYLGRYREAEGEKAASVQGGGCASRHGGGGDDDANSSLVSVGGSSGVLQNQNQGQEGGDVGLMMGFGAVGTAAMYYGAAGNNGRRAYGGGGEGFQRFGGGDQEENSAGGGHLHHGVQW
>BdNF-YB13 Bradi3g17350
MADAPPPLCPGCGGRSTVGGARERDGLLLPTANISRIMRKAIPPGGKIDEDAKEAVQAASDKCRREKQEAMTGHDLLWAMATLGFQDYMNPSSSTCTSTDRLYGRISIFLAIRSTSVGLLCIKSSRKSPN
>BdNF-YB14 Bradi3g17360
MADAPASPASAGGGEEDGGFNLPIANITRIMRRAIPPNGKIDREAAEAVQELATEFIAYITLVASDICKRENQETMTGEDLLCAMYAIRLDDYMDPLNLYLDKYMSTDTGDSTEQPMDEGMSMEQCEQPEVVLPPLHSTVVGIAEMGQEQGKDQLPDGNLKPSEIIVQQNCPEFKTLPLSSTEVTLSEVLLCPMEVEPIALHVPDIRHWSELPLDALSAIFMKLGTIEILMGAGLVCRPWLAAAKSPELWRFVDMTRHKVVFSKSENIMLKMAKVAIDRSDGRMESFWAQKFVSGELLDYIASRGNSLKSIRLIACGFCWDGAVTRLAAKCQMLEEIEYSHQKQPGDFFKQLGAVRPELKRLRIHMQWFDSDAIEREMREEQQSSHDEDEEEEEEEEEPYEAWEMRHNEEAFAIAENLHELRLLQMAGNSLTKKGVYAILEGCPHLECLDLTECDHLKVDDELLARCAKIRHVWLPGRWPRVHCPDLHTIGEDEGEVIEMDDVYEIEACALRDEGAMERGNDDYGDNYWDDYSLPSSPGSPDLPDVTCDDTRYYTYIHEYYSL
>BdNF-YB15 Bradi3g17990
MEDAPAASPRFGGGGGGSREQQGGQLLPIADIGRIMRKAIPPDGDIGKDAEEAVQASVSEANGKCREGKQEAVTGDHLLSAMASLGFRDYIEPLQLYLHKYRETGVAMDQPSEEGMRMEQHDQSEEGMIMEHEDGKDQLPNGNLRPSDIIVHKKCPEMKTLPLPSTMVLPRTMEAEPKPLPVPEVRDWSELTVDALSAIFTKLGTIEILMGAGLVCHSWLEAAKLPDLWRFVSCPRHNVVFSKAGDVMCKMAKVAVDRSDGRMESFWAQKFVSSELLDYIASRSNDARDDHGTVLCNDPRDEHGTAQSPEQYHDEDDDNGDTAADDEVGPFFPGFPYGDWEARHNRVAFAIAANLHELQLLQLAADSLTNGGVYTILDGCPRLECVDLTACRHLQVDDELLARCAKLTHVWLPGRWPRVHCPDLRNICFEQDDLREMEARVLHNEAAVEYVGEYADNYYWEYSSGSSSQMSDLSDVAWDD
>BdNF-YB16 Bradi3g34930
MDPMDIVGKSKEDVSLPKSTMFKIIKEMLPPDVRVARDTQDLLVECCVEFINLLSSESNDVCSREEKKTIAPEHVIRALQDLGFKEYIEEVYAAYEQHKLDTLDSPKASKFTGVEMSEEEAVAEQQRMFAEARARMNNGAAKPKESELEPQKQSQLQLHPPAHQPSQVYAQPQQPLHAQVQLHPQPQQPLHGQVQLHPQAQSQQPLHAQVQLHPQAQPQQPLHAQVQLHPQPQQPLQPQLQLQPQAQPPQTFHPQPQLQLQPQAEPPQTVQPQLQFHPQPQQTIPPLLQPQPQQPPPQPELQLHHQSEQPTQAQLQPQAQEPQLQLQPQSQTEHGLGSS
>BdNF-YB17 Bradi3g56400
MEMGFAAGTAANGGGGAAAATNGGGGGKAPAAAAIREQDRLMPIANVIRIMRRVLPPHAKISDDAKETIQECVSEYISFITGEANERCQREQRKTITAEDVLWAMSRLGFDDYVHPLGVYLHRFREFEGEARGGGLGAGAGGSLRSPRGGPAPGSASSMVPGAQHHHDMQMHAAAMYGNPMAPPHHHAFLMPQPHYGQQYEMYGGGEHGMGAAAYYGGGYAPGNGGHNGDSGSGGGGANTPQAVNFEHQQPFGYK
>NF-YBMouse
MTMDGDSSTTDASQLGISADYIGGSHYVIQPHDDTEDSMNDHEDTNGSKESFREQDIYLPIANVARIMKNAIPQTGKIAKDAKECVQECVSEFISFITSEASERCHQEKRKTINGEDILFAMSTLGFDSYVEPLKLYLQKFREAMKGEKGIGGAVSATDGLSEELTEEAFTNQLPAGLITADGQQQNVMVYTTSYQQISGVQQIQFS


BdNF-YC - predicted full length protein sequences (note that in some cases more than one gene model may exist)

>BdNF-YC1 Bradi1g01300
MAGKKRAAATPAPPPSANCPDGAVASIPSAKRGRGRPKSTAPTAAKRGPGSAAPNSGAASELAAPKPGKIGALKKKEPQEEGSKRKKQQAAGGAEKATTPAKMMKKKGGGEAEPGSRKKKGKQESSGEAAEKPATAKKKKQASNGAEKATSPGKRKRGDAEKPKSAKKAPAAAEKPTPTKRKKKEDGEAEAKSGKKKGSPAKKAAAAAEPGSCSFPMSRVRLLMRDEDASMRATNETVFLINKASELFLEAFAKDAHQNALKERKKSIAYDNLSTSVCNQKRYKFLSDFVPLRVTAGDALKATAVDKP
>BdNF-YC2 Bradi1g32200
MEPSSQPQPAVGAVASGSEVYAASNYSPAAAVAVAPGVIPAASQQAPPFAGNPALLSAQNQLVYQQAQQFHQQLQQHQQGQLQQFWAERLSEIEQTTDFKNHTLPLARIKKIMKADEDVRMISAEAPVIFAKACEIFILELTLRSWMHTEENKRRTLQKNDIAAAITRTDIYDFLVDIIPRDEMKEEGVGLPRAGPLPLGAPADPYPYYYLPQQQVPGAAMVYAGQQGHPMTYAWQDPQEQQQQQQGAPAEQQSLHDSG
>BdNF-YC3 Bradi1g67980
MDNHQLPYSAQTPATTGGGAPVPAGATGPPPAVPQHHLLQQQQAQLQAFWAYQRQEAERASASDFKNHQLPLARIKKIMKADEDVRMISAEAPVLFAKACELFILELTIRSWLHAEENKRRTLQRNDVAAAIARTDVFDFLVDIVPREEAKEEPGSSALGFAGAGAGPGGAPAAGLPYYYPPMGQPAPMMPAWHVPAWDPAWQQGGGADVDQAAAGGGFGAEDGQGFTGHGGPAGYPSGPPSSE
>BdNF-YC4 Bradi2g21290
MRKKLDTRFPAPRIKKIMQADEDVGKIALAVPVLVSKALELFLQDLCDRTYNITVQKGVKTVSSSHLKQCIHSYDVYDFLKNVVNKVPDLGAPDTSADDKLGKRRKHAEDESEEESKRTRNEVASHASNGRGRGRGRGRGRRGGRGAERETEYHELAPCESKPVNLKVEIGDVGSDTIETKEPTPLSNARASLRNIDLNLDLDEYEDTVAQFQPEAPVASVAAPSAGPSVSQSIEDVKTKDFLGWQLPEMSKMGMDPVQFALSSDHRLEVDEDYDNEE
>BdNF-YC5 Bradi3g05270
MEPSSQPEPVMGVATAGSQAYPPAAAYPPPGMVPGAPAIIPPGAQSTVPFPTNPAQLSAQHQLVYQQAQQFHEQLQQQQQQQLRDFWASQMVEIEQAADFKNHTLPLARIKKIMKADEDVRMISAEAPVVFAKACEVFILELTLRSWMHTEENKRRTLQKNDIAAAITRTDIYDFLVDIIPRDDMKEEGLGLQRVGLPPPPGAPAEAYPYYYVPAQQVPGVGMMYGGQQGHPVTYAWQQPQGQQVETPEEQQQSP
>BdNF-YC6 Bradi3g17790
MDQHSQTKVEDVVMVSGAPSAGTAFPAGSNGGPVVYAAAPLQQQLPLQQKQEVQQQLQTFWADRKTEIEQITDCKTHSLPLARIKKIMKADEDVQMIAGEAPAVFAKACEMFILELTLRSWLQTRENNRNTLQKNDIATVVSRNDDFDFLVDVMQENGAVLPPVTLQTMVPGMGIPFGMYGNQLPTAFAWPQPEQQPPYNGEQQQEEEEEEEEEPPYNGGQDV
>BdNF-YC7 Bradi3g17800
MNQHSQPRTEADATNDTPVAYVAGTVYGVAPVGVIFPAGTVFHVGPRGGPIYAATPVKQEDQHQQQLQAFWTDRLDEIEHMSDFKIHSLPLARIKKIMKASGENVHMIAGEAPGVLPKACEIFIQELTLRSWLQTREKNRRTLLRHKCMYLLAMDQHSQPRTEADATNDTSVAYLAGTESGPAPAGVVFPAGTVFHVGPYGGPVYAALPMQQEDQHQQQLQAFWSDRLDEIEHMSDFKTHSLPLARIKKIMKASGENVQMIAGEAHGLLAKACEIFIQELTLRSWLQTRENNRRTLQKNDIAAAVSRNEAFDFLVDIMQDNGAGLPTGTMQTMVPGMGTFEMYCGNQQPVPFAWPQPQQQQSPHNGEQQHQPPYNGEQQQPPSSGGQDE
>BdNF-YC8 Bradi3g17810
MDGHSQPWAEADATNVNSTPVAYVAPGTVSGAAPAGAAAFPAGTVFAAGSSGGPVVYAATPLQQVRHPLQQEDQHQQKLQDFWTETLAEIEHMSEIKPHSLPLARIKKIMKASGEDIRMIASEAPGLLAKASEIFIQELTLRSWLETRDNNRRTLQKNDIGAAVSRNETFDFLVDVMQDNGVGFPSATVQTAVLGMSTFGMYYGNQQQPVPFAWLQPEHQPPPYNGEQQQQPPPPSSDGQDE
>BdNF-YC9 Bradi3g17820
MSDFKIHSLPLERIKKIMKASGENVQVIAGEAPGVLTKACEIFIQELTLRSWLQTREKNRRTLQKNDIAAAVSRNEAFDFLVDIMQDNGVGLPTGTMQTMIPGMGTFGMYYENLTSNQFLSRGRSRSSSSRLTTLPSWNHNRRTLQKNDIAATVSRNDTFDFLMDIMQENENKPVHTEEVHLGHGSTLTATNNTLAMDQPIQALGRVHLDALGRAGDGVDEDEDNAVAPRGRPAAVSRIVGAQAKKTQPLGKAPDSFMCGRAGAGCAEAAAELDLWRRLRHPSSSGEQRDASGGGRREESGIGLSPATMQTIVPAGDRHSLSLGRSRSSSSSHLRMVDKRN
>BdNF-YC10 Bradi3g39280
MEPKSTTPPPPAPVLGAPVGYPPAAVYPPSAAAAGYPHAPALYAPPPPPPPAAASQQAAAAQQQQLQMFWAEQYREIEATTDFKNHNLPLARIKKIMKADEDVRMIAAEAPVVFARACEMFILELTHRGWAHAEENKRRTLQKSDIAAAIARTEVFDFLVDIVPRDEAKDAEAAAVAAGMPHPAAGMPTADSMAYYYVPPQ
>BdNF-YC11 Bradi4g16840
MRKKLGTRFPAARIKKIMQADEDVGKIALAVPVLVSRALELFLQDLIDRSYNITVQSGAKTLNSFHLKQCVKRYNSFDFLTEIVNKVPDLGGADSCGDERGLPRRRKLSNESDPENEEPRSSKMPIRSLNTSPRGRGRGRGRGRGRPPTKRKEVGYVQFEDESSMFTEQSESLPGDDAIPETKCGSESIPQSANPPADAPSTGVPAAISKVEEASTNHQPDWPMPDAIGGIGVGPSSFGHLTVQVDEDEDYDNED
>BdNF-YC12 Bradi4g33290
MDPTKSSTPPPPPVLGAPVGYPPGAYSPQPGAAAAAYAPQLYAPPAAAAAQQAAAAQQHLQMFWAEQYREIEATTDFKNHNLPLARIKKIMKADEDVRMIAAEAPVVFARACEMFILELTHRGWAHAEENKRRTLQKSDIAAAIARTEVFDFLVDIVPRDDAKDADAAAAAAAAAAAAGIPRPAAGVPATDPMAYYYVPQQ
>NF-YCMouse
MSTEGGFGGTSSSDAQQSLQSFWPRVMEEIRNLTVKDFRVQELPLARIKKIMKLDEDVKMISAEAPVLFAKGAQIFITELTLRAWIRTEDNKRRPLQRNDIAMAITKFDQFDFLIDIVPRDELKPPKRQEEVRQSVTPAEPVQYYFTLAQQPTAVQVQGQQQPQQTTSSTTTIQPGQIIIAQPQQGQTTPVTMQVGEGQQVQIVQAQPQGQAQQTQSGTGQTMQVMQQIITNTGETQQIPVQLNAAQLQYIRLAQPVSGTQVVQGQIQTLATNAQQITQTEVQQGQEQFSQFTDGQQLYQIQQVTMPAGQDLAQPMFIQSANQPSDGQTPQVTGD


BdNF-YA - NOT full length - conserved regions shown

>BdNF-YA1 Bradi1g11800
PVYVNAKQYHGILRRRQSRAKAELERKAIKARKPYLHESRHQHAMRRARGTGGRFLNTK
>BdNF-YA2 Bradi1g13680
PIYVNAKQYEGILRRRRARAKVERENQLVKGRKPYLHESRHRHAMRRARGSGGRFLNTK
>BdNF-YA3 Bradi1g21760
PVFVNAKQYHAILRRRQIRAKLEAQNKLVKGRKPYLHESRHRHAMKRARGSGGRFLNTK
>BdNF-YA4 Bradi1g72960
PIYVNAKQYHAILRRRQLRAKLEAENKLVKSRKPYLHESRHLHAMKRARGTGGRFLNSK
>BdNF-YA5 Bradi3g57320
PIFVNPKQYHGILRRRQLRAKLEAQNKLIKNKKPYLHESRHRHAMKRARGSGGRFLNSK
>BdNF-YA6 Bradi4g01380
PIYVNAKQYEAILRRRRARAKAEKENRLVKARKPYLHESRHLHAMRRARGSGGRFLNTK
>BdNF-YA7 Bradi4g01820
PVYVNAKQYNAILRRRQSRAKAESERKLIKGRKPYLHESRHQHALKRARGAGGRFLNAK
>NF-YAMouse
PLYVNAKQYHRILKRRQARAKLEAEGKIPKERRKYLHESRHRHAMARKRGEGGRFFSPK


BdNF-YB - NOT full length - conserved regions shown

>BdNF-YB1 Bradi1g21900 
KEQDRFLPIANVSRIMKKALPANAKISKDAKETVQECVSEFISFITGEASDKCQREKRKTINGDDLLWAMTTLGFEDYMEPLKLYLHKFRELEGE
>BdNF-YB2 Bradi1g43460 
REQDRLMPIANVTRIMRRVLPPHAKISDNAKELIQESTSEFISFLTGEANERCLKNRRKILTAEDILWAMDNLGFDDYVQPFTAYLQRMRDIE
>BdNF-YB3 Bradi1g43470 
RRTKFPASYLTGIMARALSQHPGARISGGASDAVDRCVEEFIAVVTSAAADWCREQNKTTLDSDDLINAMEDLGFYQYVGPLEDYLRQYREFQ
>BdNF-YB4 Bradi1g43480 
REQDRLMPIANVTRIMRRMLPPHAKISDNAKELIQESTSEFISFLTGEANERCLKSRRKILTAEDILWAMDNLGFDDYVQPFTAYLQRMRDIE
>BdNF-YB5 Bradi1g43490 
STRTTFPTSNLKDAVEQSVELSPPAEPKKMTLEGDSVLDDMEELSFDDYVQPLSDYLRLYYELHDLV
>BdNF-YB6 Bradi1g60030 
REQDRFLPIANVSRIMKKALPANAKISKDAKETVQECVSEFISFITGEASDKCQREKRKTINGDDLLWAMTTLGFEDYVDPLKHYLHKFREIEGE
>BdNF-YB7 Bradi2g15800 
REQERFLPIANIGRIMRRGVPENGKIAKDAKESIQECVSEFISFITSEASDKCMKEKRKTINGDDLIWSMGTLGFEDYVEPLKLYLKLYREMEGD
>BdNF-YB8 Bradi2g22940 
REQDRFLPIANISRIMKKAIPANGKIAKDAKETVQECVSEFISFITSEASDKCQREKRKTINGDDLLWAMATLGFEDYIEPLKVYLQKYREMEGD
>BdNF-YB9 Bradi2g54200 
REQDRFLPIANISRIMKKAVPANGKIAKDAKETLQECVSEFISFVTSEASDKCQKEKRKTINGDDLLWAMATLGFEEYVEPLKIYLHKYRDMEGD
>BdNF-YB10 Bradi2g60030 
EHQGGGGLLPIANVGRIMKGALPPEAKVSKRAKEAIQECATEFVAFVTGEASQRCRRERRKTVNGDDVCHAMRSLGLDHYAAAMGRYLQRHREAEE
>BdNF-YB11 Bradi2g60050 
KEQDRLLPIANVGRIMKQILPPNAKISKEAKETMQECVSEFISFVTGEASDKCHKEKRKTVNGDDVCWAFSALGFDDYVDPMRRYLLKFRELE
>BdNF-YB12 Bradi3g15670 
KEQDRFLPIANVSRIMKRSLPANAKISKEAKETVQECVSEFISFVTGEASDKCQREKRKTINGDDLLWAMTTLGFEAYVAPLKAYLGRYREAEGE
>BdNF-YB13 Bradi3g17350 
RERDGLLPTANISRIMRKAIPPGGKIDEDAKEAVQAASDKCRREKQEAMTGHDLLWAMATLGFQDYMNPSSSTCT
>BdNF-YB14 Bradi3g17360 
EEDGGFNLPIANITRIMRRAIPPNGKIDREAAEAVQELATEFIAYITLVASDICKRENQETMTGEDLLCAMYAIRLDDYMDPLNLYLDKYMSTDTGD
>BdNF-YB15 Bradi3g17990 
REQQGGQLLPIADIGRIMRKAIPPDGDIGKDAEEAVQASVSEANGKCREGKQEAVTGDHLLSAMASLGFRDYIEPLQLYLHKYRETGV
>BdNF-YB16 Bradi3g34930 
KEDVSLPKSTMFKIIKEMLPPDVRVARDTQDLLVECCVEFINLLSSESNDVCSREEKKTIAPEHVIRALQDLGFKEYIEEVYAAYEQHKLDTLDSP
>BdNF-YB17 Bradi3g56400 
REQDRLMPIANVIRIMRRVLPPHAKISDDAKETIQECVSEYISFITGEANERCQREQRKTITAEDVLWAMSRLGFDDYVHPLGVYLHRFREFEGE
>NF-YBMouse
REQDIYLPIANVARIMKNAIPQTGKIAKDAKECVQECVSEFISFITSEASERCHQEKRKTINGEDILFAMSTLGFDSYVEPLKLYLQKFREAMKGE


BdNF-YC - NOT full length - conserved regions shown

>BdNF-YC1 Bradi1g01300
FPMSRVRLLMRDEDASMRATNETVFLINKASELFLEAFAKDAHQNALKERKKSIAYDNLSTSVCNQKRYKFLSDFVP
>BdNF-YC2 Bradi1g32200
LPLARIKKIMKADEDVRMISAEAPVIFAKACEIFILELTLRSWMHTEENKRRTLQKNDIAAAITRTDIYDFLVDIIP
>BdNF-YC3 Bradi1g67980
LPLARIKKIMKADEDVRMISAEAPVLFAKACELFILELTIRSWLHAEENKRRTLQRNDVAAAIARTDVFDFLVDIVP
>BdNF-YC4 Bradi2g21290
FPAPRIKKIMQADEDVGKIALAVPVLVSKALELFLQDLCDRTYNITVQKGVKTVSSSHLKQCIHSYDVYDFLKNVVN
>BdNF-YC5 Bradi3g05270
LPLARIKKIMKADEDVRMISAEAPVVFAKACEVFILELTLRSWMHTEENKRRTLQKNDIAAAITRTDIYDFLVDIIP
>BdNF-YC6 Bradi3g17790
LPLARIKKIMKADEDVQMIAGEAPAVFAKACEMFILELTLRSWLQTRENNRNTLQKNDIATVVSRNDDFDFLVDVMQ
>BdNF-YC7 Bradi3g17800
LPLARIKKIMKASGENVQMIAGEAHGLLAKACEIFIQELTLRSWLQTRENNRRTLQKNDIAAAVSRNEAFDFLVDIMQ
>BdNF-YC8 Bradi3g17810
LPLARIKKIMKASGEDIRMIASEAPGLLAKASEIFIQELTLRSWLETRDNNRRTLQKNDIGAAVSRNETFDFLVDVMQ
>BdNF-YC9 Bradi3g17820
LPLERIKKIMKASGENVQVIAGEAPGVLTKACEIFIQELTLRSWLQTREKNRRTLQKNDIAAAVSRNEAFDFLVDIMQ
>BdNF-YC10 Bradi3g39280
LPLARIKKIMKADEDVRMIAAEAPVVFARACEMFILELTHRGWAHAEENKRRTLQKSDIAAAIARTEVFDFLVDIVP
>BdNF-YC11 Bradi4g16840
FPAARIKKIMQADEDVGKIALAVPVLVSRALELFLQDLIDRSYNITVQSGAKTLNSFHLKQCVKRYNSFDFLTEIVN
>BdNF-YC12 Bradi4g33290
LPLARIKKIMKADEDVRMIAAEAPVVFARACEMFILELTHRGWAHAEENKRRTLQKSDIAAAIARTEVFDFLVDIVP
>NF-YCMouse
LPLARIKKIMKLDEDVKMISAEAPVLFAKGAQIFITELTLRAWIRTEDNKRRPLQRNDIAMAITKFDQFDFLIDIVPRD
